# Supplementary material for: Economic injury levels for Asian citrus psyllid control in process oranges from mature trees with high incidence of huanglongbing
Source: PLoS One. 2017 Apr 20;12(4):e0175333. doi: 10.1371/journal.pone.0175333 (PMC5398500; doi:10.1371/journal.pone.0175333)
Supplement: S1 File — Estimator for the ACP cumulative number (cell I17 of the suporting information file) that balances ACP insecticide managament costs with yield losses associated to this pests for variable juice prices (this variable can be defined at cell I11 of the suporting information file) and insecticide management costs (this variable can be defined at cell H3 of the suporting information file. Estimations are done using Eq (5) for Sites 1 and 2 and for the data of the two groves pooled. (XLSX) [file pone.0175333.s001.xlsx]

## Sheet: Site 1
										Hyperbola equation parameters:
	Economic Balance:	C = P x Ym x ρ				C:	150	$/ha		I max:	5.2385	Upper estimation
	C = Insecticidal application costs					P:	5.24703	$/ kg solids		I average:	3.39
	P = Juice price in $/kg of solids					Ym:	2014.53	kg solids/ha		I min:	1.5415	Lower estimation
	ρ = Yield losses per pest unit	[ρ = Δ yield losses/Ym]								A max:	26.4841	Upper estimation
	Ym = Yields in 'calendar' (kg of solids per ha)									A average:	21.8
						I:	3.39			A min:	17.1159	Upper estimation
	Estimated rectangular hyperbolic equation parameters:					A:	21.8
	I: Fuction slope when κ → 0	0.967 ± 0.3738
	A: Horizontal asymptote when κ → ∞	50.91 ± 18.69
						Juice price $/lbs solids		2.38		Max income	10570.3	$ per ha
	1 pound	453.59	grams			Juice price $/kg solids		5.24703			4277.65	$ per acre
						ACP cumulative (κ) that balances ACP insecticide management costs with yield losses:
						κ /season and tree:		0.447751		Upper CI	1.0038		Lower CI	0.286229
						Upper CI				Lower CI
						C:	150	$/ha		C:	150	$/ha
						P:	5.24703	$/ g solids		P:	5.24703	$/ g solids
						Ym:	2014.53	kg/ha		Ym:	2014.53	kg/ha
						I:	1.5415			I:	5.2385
						A:	17.1159			A:	26.4841

## Sheet: Site 2
										Hyperbola equation parameters:
	Economic Balance:	C = P x Ym x ρ				C:	150	$/ha		I max:	1.5109	Upper estimation
	C = Insecticidal application costs					P:	5.24703	$/ kg solids		I average:	1.0259
	P = Juice price in $/kg of solids					Ym:	1962	kg solids/ha		I min:	0.5409	Lower estimation
	ρ = Yield losses per pest unit	[ρ = Δ yield losses/Ym]								A max:	80.6755	Upper estimation
	Ym = Yields in 'calendar' (kg of solids per ha)									A average:	59.0633
						I:	1.0259			A min:	37.4511	Upper estimation
	Estimated rectangular hyperbolic equation parameters:					A:	59.0633
	I: Fuction slope when κ → 0	0.967 ± 0.3738
	A: Horizontal asymptote when κ → ∞	50.91 ± 18.69
						Juice price $/lbs solids		2.38		Max income	10294.7	$ per ha
	1 pound	453.59	grams			Juice price $/kg solids		5.24703			4166.11	$ per acre
						ACP cumulative (κ) that balances ACP insecticide management costs with yield losses:
						κ /season and tree:		1.4562		Upper CI	2.80282		Lower CI	0.982106
						Upper CI				Lower CI
						C:	150	$/ha		C:	150	$/ha
						P:	5.24703	$/ g solids		P:	5.24703	$/ g solids
						Ym:	1962	kg/ha		Ym:	1962	kg/ha
						I:	0.5409			I:	1.5109
						A:	37.4511			A:	80.6755

## Sheet: Two groves pooled
										Hyperbola equation parameters:
	Economic Balance:	C = P x Ym x ρ				C:	150	$/ha		I max:	1.345	Upper estimation
	C = Insecticidal application costs					P:	5.24703	$/ kg solids		I average:	0.967
	P = Juice price in $/kg of solids					Ym:	1988.3	kg solids/ha		I min:	0.589	Lower estimation
	ρ = Yield losses per pest unit	[ρ = Δ yield losses/Ym]								A max:	69.6	Upper estimation
	Ym = Yields in 'calendar' (kg of solids per ha)									A average:	50.91
						I:	0.967			A min:	32.22	Upper estimation
	Estimated rectangular hyperbolic equation parameters:					A:	50.91
	I: Fuction slope when κ → 0	0.967 ± 0.3738
	A: Horizontal asymptote when κ → ∞	50.91 ± 18.69
						Juice price $/lbs solids		2.38		Max income:	10432.7	$ per ha
	1 pound	453.59	grams			Juice price $/kg solids		5.24703			4221.96	$ per acre
						ACP cumulative (κ) that balances ACP insecticide management costs with yield losses:
						κ /season and tree:		1.53007		Upper CI	2.55509		Lower CI	1.09154
						Upper CI				Lower CI
						C:	150	$/ha		C:	150	$/ha
						P:	5.24703	$/ g solids		P:	5.24703	$/ g solids
						Ym:	1988.3	kg/ha		Ym:	1988.3	kg/ha
						I:	0.589			I:	1.345
						A:	32.22			A:	69.6
